# Supplementary material for: Development of a short-term prognostic model for anti-N-methyl-D-aspartate receptor encephalitis in Chinese patients
Source: BMC Neurol. 2024 Aug 9;24:276. doi: 10.1186/s12883-024-03724-x (PMC11313159; doi:10.1186/s12883-024-03724-x)
Supplement: Supplementary file 1 — Supplementary Material 1 [file 12883_2024_3724_MOESM1_ESM.csv]

Supplemental Table1. Results of univariate binary logistic regression analysis of factors associated with long-term prognosis in patients with AE
	6-month prognosis		12-month prognosis		24-month prognosis
	OR (95%CI)	p-value	OR (95%CI)	p-value	OR (95%CI)	p-value
Male gender	2.562(0.930-7.061)	0.069	1.867(0.610-5.712)	0.274	1.167(0.262-5.203)	0.84
Age	1.028(1.000-1.057)	0.053	1.036(1.005-1.068)	0.024	1.063(1.021-1.107)	0.003
Prodromal symptoms	1.871(0.752-4.654)	0.178	2.051(0.725-5.805)	0.176	3.056(0.683-13.679)	0.144
Abnormal behavior or cognitive dysfunction	0.289(0.548-7.506)	0.289	1.228(0.321-4.693)	0.764	1.500(0.172-13.114)	0.714
Speech dysfunction	1.307(0.511-3.345)	0.576	1.144(0.387-3.377)	0.808	0.522(0.105-2.902)	0.483
Seizures	0.580(0.217-1.551)	0.277	0.545(0.181-1.642)	0.281	0.173(0.038-0.789)	0.024
Movement disorder	2.006(0.807-4.987)	0.134	2.381(0.833-6.808)	0.106	0.742(0.167-3.306)	0.696
Consciousness impairment	13.844(4.546-42.164)	<0.001	12.286(3.825-39.463)	<0.001	10.139(2.139-48.063)	0.004
Autonomic dysfunction or central hypoventilation	7.232(2.434-21.491)	<0.001	5.409(1.709-17.119)	0.004	3.650(0.770-17.303)	0.103
CSF pleocytosis	1.155(0.462-2.891)	0.758	0.609(0.199-1.866)	0.385	1.045(0.234-4.674)	0.954
Elevated CSF protein	0.609(0.188-1.975)	0.409	1.035(0.306-3.497)	0.956	1.437(0.265-7.792)	0.674
Abnormal MRI	1.405(0.569-3.472)	0.461	2.798(0.955-8.203)	0.061	1.361(0.319-5.809)	0.677
Abnormal EEG	——	——	3.948(0.492-31.657)	0.196	1.750(0.201-15.199)	0.612
Tumor	3.360(0.827-13.657)	0.09	1.695(0.321-8.951)	0.534	1.592(0.171-14.855)	0.683
Early immunotherapy	0.436(0.136-1.394)	0.161	0.495(0.132-1.855)	0.297	0.324(0.038-2.770)	0.303
Poor short-term prognosis after first-line immunotherapy	29.792(6.507-136.398)	<0.001	15.756(3.384-73.075)	<0.001	5.500(1.045-28.955)	0.044
CSF: cerebrospinal fluid; CI: confidence intervals; EEG: electroencephalogram; MRI: magnetic resonance imaging; OR: odds ratio.
