# Supplementary material for: Development of a short-term prognostic model for anti-N-methyl-D-aspartate receptor encephalitis in Chinese patients
Source: BMC Neurol. 2024 Aug 9;24:276. doi: 10.1186/s12883-024-03724-x (PMC11313159; doi:10.1186/s12883-024-03724-x)
Supplement: Supplementary file 2 — Supplementary Material 2 [file 12883_2024_3724_MOESM2_ESM.csv]

Supplemental Table2. Relationship between the treatments administered after the initial immunotherapy and prognosis
	no additional treatments	repeated first-line therapy	second-line therapy	combined first- and second-line immunotherapy	p
6-month good prognosis	89.2(58/65)	88.9(8/9)	68.2(15/22)	75.0(3/4)	0.121
12-month good prognosis	93.8(60/64)	88.9(8/9)	81.8(18/22)	100(4/4)	0.334
24-month good prognosis	95.9(47/49)	100(9/9)	94.4(17/18)	100(4/4)	0.866
36-month good prognosis	95.7(45/47)	88.9(8/9)	100(16/16)	83.3(5/6)	0.356
48-month good prognosis	97.4(38/39)	100(9/9)	100(15/15)	100(6/6)	0.854
